# Supplementary material for: Integration of Machine Learning and Experimental Validation to Identify Anoikis-Related Prognostic Signature for Predicting the Breast Cancer Tumor Microenvironment and Treatment Response
Source: Genes (Basel). 2024 Nov 12;15(11):1458. doi: 10.3390/genes15111458 (PMC11594124; doi:10.3390/genes15111458)
Supplement: Supplementary file 1 [file genes-15-01458-s001.zip › Supplementary Tables.xls]

## Sheet: Table S1
Table S1: Basic information on GEO datasets
Datasets	Platforms	Tumor	Normal
GSE96058	GPL11154	3069	0
	GPL18573
GSE86166	GPL15048	366	0
GSE45827	GPL570	130	11
GSE57297	GPL17077	25	7
GSE24124	GPL887	99	20

## Sheet: Table S2
Table S2: Basic information on clinical data
TCGA-BRCA					METABRIC					GSE96058					GSE86166
	Alive	Dead	p.overall			Alive	Dead	p.overall			Alive	Dead	p.overall			Alive	Dead	p.overall
	N=897	N=137				N=804	N=1120				N=2747	N=322				N=263	N=103
OS.time (year)	3.27 (3.12)	4.38 (3.67)	0.001		OS.time (year)	13.3 (5.92)	8.35 (5.80)	<0.001		OS.time (year)	4.58 (1.20)	2.89 (1.42)	<0.001		OS.time (year)	6.82 (3.64)	5.40 (4.29)	0.004
T:			<0.001		ER	0.76 (0.43)	0.78 (0.41)	0.296		Age:			<0.001		Grade:			0.004
T1	240 (26.8%)	26 (19.0%)			Age:			<0.001		<65	1502 (54.7%)	80 (24.8%)			1	28 (10.6%)	8 (7.77%)
T2	532 (59.3%)	74 (54.0%)			<65	610 (75.9%)	518 (46.2%)			>=65	1245 (45.3%)	242 (75.2%)			2	118 (44.9%)	30 (29.1%)
T3	106 (11.8%)	23 (16.8%)			>=65	194 (24.1%)	602 (53.8%)								3	111 (42.2%)	57 (55.3%)
T4	19 (2.12%)	14 (10.2%)													4	4 (1.52%)	7 (6.80%)
N:			0.001												5	2 (0.76%)	1 (0.97%)
N0	450 (50.2%)	43 (31.4%)
N1	293 (32.7%)	59 (43.1%)
N2	97 (10.8%)	20 (14.6%)
N3	57 (6.35%)	15 (10.9%)
Stage:			<0.001
Stage_I	161 (17.9%)	14 (10.2%)
Stage_II	534 (59.5%)	65 (47.4%)
Stage_III	198 (22.1%)	43 (31.4%)
Stage_IV	4 (0.45%)	15 (10.9%)
Age:			0.002
<65	643 (71.7%)	80 (58.4%)
>=65	254 (28.3%)	57 (41.6%)

## Sheet: Table S3
Table S3: The list of anoikis-related genes
Gene Symbol	Description
BRMS1	BRMS1 Transcriptional Repressor And Anoikis Regulator
PTK2	Protein Tyrosine Kinase 2
NTRK2	Neurotrophic Receptor Tyrosine Kinase 2
BCL2L11	BCL2 Like 11
SRC	SRC Proto-Oncogene, Non-Receptor Tyrosine Kinase
CAV1	Caveolin 1
AKT1	AKT Serine/Threonine Kinase 1
ITGB1	Integrin Subunit Beta 1
CEACAM6	CEA Cell Adhesion Molecule 6
EGFR	Epidermal Growth Factor Receptor
CASP8	Caspase 8
BCL2	BCL2 Apoptosis Regulator
CEACAM5	CEA Cell Adhesion Molecule 5
STAT3	Signal Transducer And Activator Of Transcription 3
TP53	Tumor Protein P53
PTRH2	Peptidyl-TRNA Hydrolase 2
SIK1	Salt Inducible Kinase 1
MAPK1	Mitogen-Activated Protein Kinase 1
TLE1	TLE Family Member 1, Transcriptional Corepressor
CTNNB1	Catenin Beta 1
BMF	Bcl2 Modifying Factor
DAPK2	Death Associated Protein Kinase 2
ITGA5	Integrin Subunit Alpha 5
ZNF304	Zinc Finger Protein 304
MCL1	MCL1 Apoptosis Regulator, BCL2 Family Member
BCL2L1	BCL2 Like 1
CASP3	Caspase 3
CDH1	Cadherin 1
BAD	BCL2 Associated Agonist Of Cell Death
MAPK3	Mitogen-Activated Protein Kinase 3
PAK1	P21 (RAC1) Activated Kinase 1
ITGAV	Integrin Subunit Alpha V
FN1	Fibronectin 1
PIK3CA	Phosphatidylinositol-4,5-Bisphosphate 3-Kinase Catalytic Subunit Alpha
PTGS2	Prostaglandin-Endoperoxide Synthase 2
BAX	BCL2 Associated X, Apoptosis Regulator
BCAR1	BCAR1 Scaffold Protein, Cas Family Member
PTEN	Phosphatase And Tensin Homolog
ERBB2	Erb-B2 Receptor Tyrosine Kinase 2
ANGPTL4	Angiopoietin Like 4
CYCS	Cytochrome C, Somatic
BRAF	B-Raf Proto-Oncogene, Serine/Threonine Kinase
YAP1	Yes1 Associated Transcriptional Regulator
ITGA2	Integrin Subunit Alpha 2
ANXA5	Annexin A5
BIRC5	Baculoviral IAP Repeat Containing 5
TIMP1	TIMP Metallopeptidase Inhibitor 1
ATF4	Activating Transcription Factor 4
BDNF	Brain Derived Neurotrophic Factor
CSPG4	Chondroitin Sulfate Proteoglycan 4
BSG	Basigin (Ok Blood Group)
AKT2	AKT Serine/Threonine Kinase 2
MAPK8	Mitogen-Activated Protein Kinase 8
IGF1	Insulin Like Growth Factor 1
IGF1R	Insulin Like Growth Factor 1 Receptor
MTOR	Mechanistic Target Of Rapamycin Kinase
ITGA6	Integrin Subunit Alpha 6
ANKRD13C	Ankyrin Repeat Domain 13C
ILK	Integrin Linked Kinase
CFLAR	CASP8 And FADD Like Apoptosis Regulator
RHOA	Ras Homolog Family Member A
HIF1A	Hypoxia Inducible Factor 1 Subunit Alpha
DAP3	Death Associated Protein 3
STK11	Serine/Threonine Kinase 11
PDK4	Pyruvate Dehydrogenase Kinase 4
XIAP	X-Linked Inhibitor Of Apoptosis
ITGA3	Integrin Subunit Alpha 3
PTK2B	Protein Tyrosine Kinase 2 Beta
CCND1	Cyclin D1
CTTN	Cortactin
CALR	Calreticulin
CDCP1	CUB Domain Containing Protein 1
CPT1A	Carnitine Palmitoyltransferase 1A
PLAUR	Plasminogen Activator, Urokinase Receptor
SKP2	S-Phase Kinase Associated Protein 2
MYBBP1A	MYB Binding Protein 1a
HGF	Hepatocyte Growth Factor
TLE5	TLE Family Member 5, Transcriptional Modulator
PIK3CG	Phosphatidylinositol-4,5-Bisphosphate 3-Kinase Catalytic Subunit Gamma
EGF	Epidermal Growth Factor
ITGB4	Integrin Subunit Beta 4
DAPK1	Death Associated Protein Kinase 1
PIK3R1	Phosphoinositide-3-Kinase Regulatory Subunit 1
MAP2K1	Mitogen-Activated Protein Kinase Kinase 1
CHEK2	Checkpoint Kinase 2
CXCL12	C-X-C Motif Chemokine Ligand 12
E2F1	E2F Transcription Factor 1
LGALS3	Galectin 3
BAK1	BCL2 Antagonist/Killer 1
ABHD4	Abhydrolase Domain Containing 4, N-Acyl Phospholipase B
CD44	CD44 Molecule (Indian Blood Group)
PIK3R3	Phosphoinositide-3-Kinase Regulatory Subunit 3
ITGA4	Integrin Subunit Alpha 4
FADD	Fas Associated Via Death Domain
PHLDA2	Pleckstrin Homology Like Domain Family A Member 2
TGFB1	Transforming Growth Factor Beta 1
HMCN1	Hemicentin 1
MMP2	Matrix Metallopeptidase 2
CEBPB	CCAAT Enhancer Binding Protein Beta
CEMIP	Cell Migration Inducing Hyaluronidase 1
CDKN3	Cyclin Dependent Kinase Inhibitor 3
CBL	Cbl Proto-Oncogene
CASP9	Caspase 9
SFN	Stratifin
MTDH	Metadherin
PRKCA	Protein Kinase C Alpha
TNFRSF10B	TNF Receptor Superfamily Member 10b
CXCL8	C-X-C Motif Chemokine Ligand 8
CDKN2A	Cyclin Dependent Kinase Inhibitor 2A
PIK3CB	Phosphatidylinositol-4,5-Bisphosphate 3-Kinase Catalytic Subunit Beta
CLDN1	Claudin 1
AR	Androgen Receptor
CDKN1A	Cyclin Dependent Kinase Inhibitor 1A
CDKN1B	Cyclin Dependent Kinase Inhibitor 1B
KLF12	KLF Transcription Factor 12
PDGFRB	Platelet Derived Growth Factor Receptor Beta
SMAD4	SMAD Family Member 4
MYC	MYC Proto-Oncogene, BHLH Transcription Factor
PLAU	Plasminogen Activator, Urokinase
PLK1	Polo Like Kinase 1
MUC1	Mucin 1, Cell Surface Associated
LGALS1	Galectin 1
PYCARD	PYD And CARD Domain Containing
SESN2	Sestrin 2
NTRK1	Neurotrophic Receptor Tyrosine Kinase 1
KRAS	KRAS Proto-Oncogene, GTPase
ITGB3	Integrin Subunit Beta 3
CCN2	Cellular Communication Network Factor 2
NRAS	NRAS Proto-Oncogene, GTPase
BID	BH3 Interacting Domain Death Agonist
THBS1	Thrombospondin 1
HRAS	HRas Proto-Oncogene, GTPase
CDK11B	Cyclin Dependent Kinase 11B
CDK11A	Cyclin Dependent Kinase 11A
PPARG	Peroxisome Proliferator Activated Receptor Gamma
IL6	Interleukin 6
MYH9	Myosin Heavy Chain 9
CCR7	C-C Motif Chemokine Receptor 7
MSLN	Mesothelin
RAC1	Rac Family Small GTPase 1
GRHL2	Grainyhead Like Transcription Factor 2
BIRC3	Baculoviral IAP Repeat Containing 3
RHOG	Ras Homolog Family Member G
CCAR2	Cell Cycle And Apoptosis Regulator 2
NQO1	NAD(P)H Quinone Dehydrogenase 1
FAS	Fas Cell Surface Death Receptor
MTA1	Metastasis Associated 1
MYO5A	Myosin VA
EDA2R	Ectodysplasin A2 Receptor
CCN6	Cellular Communication Network Factor 6
ABL1	ABL Proto-Oncogene 1, Non-Receptor Tyrosine Kinase
MMP9	Matrix Metallopeptidase 9
MAPK11	Mitogen-Activated Protein Kinase 11
SOD2	Superoxide Dismutase 2
PTHLH	Parathyroid Hormone Like Hormone
RIPK1	Receptor Interacting Serine/Threonine Kinase 1
PDGFB	Platelet Derived Growth Factor Subunit B
GLI2	GLI Family Zinc Finger 2
EZH2	Enhancer Of Zeste 2 Polycomb Repressive Complex 2 Subunit
CXCR4	C-X-C Motif Chemokine Receptor 4
HMGA1	High Mobility Group AT-Hook 1
SIK2	Salt Inducible Kinase 2
TNFSF10	TNF Superfamily Member 10
NOTCH1	Notch Receptor 1
ANGPTL2	Angiopoietin Like 2
S100A4	S100 Calcium Binding Protein A4
NTF3	Neurotrophin 3
ETV4	ETS Variant Transcription Factor 4
EIF2AK3	Eukaryotic Translation Initiation Factor 2 Alpha Kinase 3
LAMC2	Laminin Subunit Gamma 2
LAMB3	Laminin Subunit Beta 3
PHB1	Prohibitin 1
LAMA3	Laminin Subunit Alpha 3
HTRA1	HtrA Serine Peptidase 1
LATS1	Large Tumor Suppressor Kinase 1
CEACAM3	CEA Cell Adhesion Molecule 3
CDH2	Cadherin 2
CSNK2A1	Casein Kinase 2 Alpha 1
EDIL3	EGF Like Repeats And Discoidin Domains 3
ZEB2	Zinc Finger E-Box Binding Homeobox 2
TLN1	Talin 1
SIRT3	Sirtuin 3
OLFM3	Olfactomedin 3
CLU	Clusterin
SPINK1	Serine Peptidase Inhibitor Kazal Type 1
CPEB2	Cytoplasmic Polyadenylation Element Binding Protein 2
NAT1	N-Acetyltransferase 1
TSG101	Tumor Susceptibility 101
AKT3	AKT Serine/Threonine Kinase 3
RELA	RELA Proto-Oncogene, NF-KB Subunit
SERPINA1	Serpin Family A Member 1
MAPK14	Mitogen-Activated Protein Kinase 14
RPS6KA1	Ribosomal Protein S6 Kinase A1
TNFRSF1A	TNF Receptor Superfamily Member 1A
FASLG	Fas Ligand
AFP	Alpha Fetoprotein
ITGA8	Integrin Subunit Alpha 8
EEF1A1	Eukaryotic Translation Elongation Factor 1 Alpha 1
SATB1	SATB Homeobox 1
CD63	CD63 Molecule
NOX4	NADPH Oxidase 4
PBK	PDZ Binding Kinase
LTB4R2	Leukotriene B4 Receptor 2
MAVS	Mitochondrial Antiviral Signaling Protein
HRC	Histidine Rich Calcium Binding Protein
RHOB	Ras Homolog Family Member B
PPP1R13B	Protein Phosphatase 1 Regulatory Subunit 13B
MET	MET Proto-Oncogene, Receptor Tyrosine Kinase
PLG	Plasminogen
RAF1	Raf-1 Proto-Oncogene, Serine/Threonine Kinase
EPHA2	EPH Receptor A2
PARP1	Poly(ADP-Ribose) Polymerase 1
MAPK10	Mitogen-Activated Protein Kinase 10
PRKCQ	Protein Kinase C Theta
RB1	RB Transcriptional Corepressor 1
SP1	Sp1 Transcription Factor
DOCK1	Dedicator Of Cytokinesis 1
HAVCR2	Hepatitis A Virus Cellular Receptor 2
VTN	Vitronectin
PDCD4	Programmed Cell Death 4
INHBB	Inhibin Subunit Beta B
RANBP9	RAN Binding Protein 9
PRPF4B	Pre-MRNA Processing Factor 4B
SESN1	Sestrin 1
SESN3	Sestrin 3
ZBTB7A	Zinc Finger And BTB Domain Containing 7A
CD24	CD24 Molecule
ELANE	Elastase, Neutrophil Expressed
IDH1	Isocitrate Dehydrogenase (NADP(+)) 1
KDR	Kinase Insert Domain Receptor
MDM2	MDM2 Proto-Oncogene
NFE2L2	NFE2 Like BZIP Transcription Factor 2
ZEB1	Zinc Finger E-Box Binding Homeobox 1
KL	Klotho
NAMPT	Nicotinamide Phosphoribosyltransferase
PRKCI	Protein Kinase C Iota
HK2	Hexokinase 2
CRYAB	Crystallin Alpha B
FGF2	Fibroblast Growth Factor 2
LTF	Lactotransferrin
EPHB6	EPH Receptor B6
IQGAP1	IQ Motif Containing GTPase Activating Protein 1
MGAT5	Alpha-1,6-Mannosylglycoprotein 6-Beta-N-Acetylglucosaminyltransferase
SDCBP	Syndecan Binding Protein
ABHD2	Abhydrolase Domain Containing 2, Acylglycerol Lipase
SPIB	Spi-B Transcription Factor
TRIM31	Tripartite Motif Containing 31
PDGFRA	Platelet Derived Growth Factor Receptor Alpha
TLR3	Toll Like Receptor 3
PAK4	P21 (RAC1) Activated Kinase 4
PLAT	Plasminogen Activator, Tissue Type
ROCK1	Rho Associated Coiled-Coil Containing Protein Kinase 1
VEGFA	Vascular Endothelial Growth Factor A
CASP10	Caspase 10
PLK4	Polo Like Kinase 4
PIN1	Peptidylprolyl Cis/Trans Isomerase, NIMA-Interacting 1
YWHAZ	Tyrosine 3-Monooxygenase/Tryptophan 5-Monooxygenase Activation Protein Zeta
IL1RAP	Interleukin 1 Receptor Accessory Protein
TWIST1	Twist Family BHLH Transcription Factor 1
BMP6	Bone Morphogenetic Protein 6
ELK1	ETS Transcription Factor ELK1
UBE2C	Ubiquitin Conjugating Enzyme E2 C
BNIP3L	BCL2 Interacting Protein 3 Like
KDM3A	Lysine Demethylase 3A
PRDX4	Peroxiredoxin 4
BNIP3	BCL2 Interacting Protein 3
LMO3	LIM Domain Only 3
PPME1	Protein Phosphatase Methylesterase 1
ZNF32	Zinc Finger Protein 32
TUBB3	Tubulin Beta 3 Class III
HSP90B1	Heat Shock Protein 90 Beta Family Member 1
PTPN11	Protein Tyrosine Phosphatase Non-Receptor Type 11
SLC2A1	Solute Carrier Family 2 Member 1
HMOX1	Heme Oxygenase 1
PRKACA	Protein Kinase CAMP-Activated Catalytic Subunit Alpha
PIK3R2	Phosphoinositide-3-Kinase Regulatory Subunit 2
PPP2CA	Protein Phosphatase 2 Catalytic Subunit Alpha
CD36	CD36 Molecule
PAK2	P21 (RAC1) Activated Kinase 2
PAK3	P21 (RAC1) Activated Kinase 3
CASP6	Caspase 6
LRP1	LDL Receptor Related Protein 1
CDH3	Cadherin 3
EEF2K	Eukaryotic Elongation Factor 2 Kinase
PTK6	Protein Tyrosine Kinase 6
TCF7L2	Transcription Factor 7 Like 2
TGFBR3	Transforming Growth Factor Beta Receptor 3
LPAR1	Lysophosphatidic Acid Receptor 1
RBL2	RB Transcriptional Corepressor Like 2
SIRPA	Signal Regulatory Protein Alpha
CEACAM1	CEA Cell Adhesion Molecule 1
TRAF2	TNF Receptor Associated Factor 2
ADCY10	Adenylate Cyclase 10
GDF2	Growth Differentiation Factor 2
GLO1	Glyoxalase I
IL17A	Interleukin 17A
TNFRSF12A	TNF Receptor Superfamily Member 12A
VPS37A	VPS37A Subunit Of ESCRT-I
APOBEC3G	Apolipoprotein B MRNA Editing Enzyme Catalytic Subunit 3G
BAG1	BAG Cochaperone 1
MNX1	Motor Neuron And Pancreas Homeobox 1
RAD9A	RAD9 Checkpoint Clamp Component A
IFI27	Interferon Alpha Inducible Protein 27
MEGF11	Multiple EGF Like Domains 11
ITPRIP	Inositol 1,4,5-Trisphosphate Receptor Interacting Protein
BCL2L15	BCL2 Like 15
NOTCH3	Notch Receptor 3
GLUD1	Glutamate Dehydrogenase 1
PTPN1	Protein Tyrosine Phosphatase Non-Receptor Type 1
FASN	Fatty Acid Synthase
RPS6KB1	Ribosomal Protein S6 Kinase B1
SIRT1	Sirtuin 1
TPM1	Tropomyosin 1
PPP2R1A	Protein Phosphatase 2 Scaffold Subunit Aalpha
COL4A2	Collagen Type IV Alpha 2 Chain
CTNND1	Catenin Delta 1
PPP2R2A	Protein Phosphatase 2 Regulatory Subunit Balpha
CD151	CD151 Molecule (Raph Blood Group)
MMP11	Matrix Metallopeptidase 11
ARHGEF7	Rho Guanine Nucleotide Exchange Factor 7
SEMA7A	Semaphorin 7A (John Milton Hagen Blood Group)
CCN1	Cellular Communication Network Factor 1
PPP2R5A	Protein Phosphatase 2 Regulatory Subunit B'Alpha
BST2	Bone Marrow Stromal Cell Antigen 2
PPP2R2D	Protein Phosphatase 2 Regulatory Subunit Bdelta
VSTM2L	V-Set And Transmembrane Domain Containing 2 Like
CCDC178	Coiled-Coil Domain Containing 178
SHC1	SHC Adaptor Protein 1
BUB1	BUB1 Mitotic Checkpoint Serine/Threonine Kinase
CDK1	Cyclin Dependent Kinase 1
BUB3	BUB3 Mitotic Checkpoint Protein
CDC25C	Cell Division Cycle 25C
ITGB5	Integrin Subunit Beta 5
SETD2	SET Domain Containing 2, Histone Lysine Methyltransferase
FER	FER Tyrosine Kinase
TP73	Tumor Protein P73
DLG1	Discs Large MAGUK Scaffold Protein 1
SLCO1B3	Solute Carrier Organic Anion Transporter Family Member 1B3
PDCD6IP	Programmed Cell Death 6 Interacting Protein
BCL2L2	BCL2 Like 2
EDAR	Ectodysplasin A Receptor
SH3GLB1	SH3 Domain Containing GRB2 Like, Endophilin B1
CRIPTO	Cripto, EGF-CFC Family Member
SCRIB	Scribble Planar Cell Polarity Protein
DYNLL2	Dynein Light Chain LC8-Type 2
SNAI2	Snail Family Transcriptional Repressor 2
BAG4	BAG Cochaperone 4
F10	Coagulation Factor X
F3	Coagulation Factor III, Tissue Factor
ADAMTSL1	ADAMTS Like 1
SERPINB1	Serpin Family B Member 1
MAP3K1	Mitogen-Activated Protein Kinase Kinase Kinase 1
CTBP1	C-Terminal Binding Protein 1
TSC2	TSC Complex Subunit 2
CEACAM4	CEA Cell Adhesion Molecule 4
MAP3K7	Mitogen-Activated Protein Kinase Kinase Kinase 7
PRKD1	Protein Kinase D1
PXN	Paxillin
GSTP1	Glutathione S-Transferase Pi 1
PRDX1	Peroxiredoxin 1
SERPINE1	Serpin Family E Member 1
CRABP2	Cellular Retinoic Acid Binding Protein 2
FOXO3	Forkhead Box O3
ACTG1	Actin Gamma 1
ARHGDIA	Rho GDP Dissociation Inhibitor Alpha
SLC39A6	Solute Carrier Family 39 Member 6
BIN1	Bridging Integrator 1
TIAM1	TIAM Rac1 Associated GEF 1
PDPK1	3-Phosphoinositide Dependent Protein Kinase 1
SMAD7	SMAD Family Member 7
RHOC	Ras Homolog Family Member C
NTRK3	Neurotrophic Receptor Tyrosine Kinase 3
CASP2	Caspase 2
IKBKG	Inhibitor Of Nuclear Factor Kappa B Kinase Regulatory Subunit Gamma
TFDP1	Transcription Factor Dp-1
CRYBA1	Crystallin Beta A1
TNC	Tenascin C
IRF6	Interferon Regulatory Factor 6
GNE	Glucosamine (UDP-N-Acetyl)-2-Epimerase/N-Acetylmannosamine Kinase
XAF1	XIAP Associated Factor 1
SFRP1	Secreted Frizzled Related Protein 1
MAP2K2	Mitogen-Activated Protein Kinase Kinase 2
CSK	C-Terminal Src Kinase
PIK3C2B	Phosphatidylinositol-4-Phosphate 3-Kinase Catalytic Subunit Type 2 Beta
RACK1	Receptor For Activated C Kinase 1
TAGLN	Transgelin
ARHGDIB	Rho GDP Dissociation Inhibitor Beta
ENDOG	Endonuclease G
FOXC2	Forkhead Box C2
FBLIM1	Filamin Binding LIM Protein 1
CCDC80	Coiled-Coil Domain Containing 80
LDHA	Lactate Dehydrogenase A
ANXA2	Annexin A2
BLNK	B Cell Linker
SMARCE1	SWI/SNF Related, Matrix Associated, Actin Dependent Regulator Of Chromatin, Subfamily E, Member 1
SPP1	Secreted Phosphoprotein 1
QSOX1	Quiescin Sulfhydryl Oxidase 1
RBFOX2	RNA Binding Fox-1 Homolog 2
RPS6KA3	Ribosomal Protein S6 Kinase A3
CDC42	Cell Division Cycle 42
JUP	Junction Plakoglobin
MAOA	Monoamine Oxidase A
ATF2	Activating Transcription Factor 2
NKX2-1	NK2 Homeobox 1
PIP5K1C	Phosphatidylinositol-4-Phosphate 5-Kinase Type 1 Gamma
NDRG1	N-Myc Downstream Regulated 1
NRF1	Nuclear Respiratory Factor 1
OCLN	Occludin
ID2	Inhibitor Of DNA Binding 2
CEACAM8	CEA Cell Adhesion Molecule 8
AFAP1L1	Actin Filament Associated Protein 1 Like 1
PITPNC1	Phosphatidylinositol Transfer Protein Cytoplasmic 1
INSR	Insulin Receptor
HSPB1	Heat Shock Protein Family B (Small) Member 1
NGF	Nerve Growth Factor
GSK3B	Glycogen Synthase Kinase 3 Beta
PCNA	Proliferating Cell Nuclear Antigen
CTNNA1	Catenin Alpha 1
EHMT2	Euchromatic Histone Lysine Methyltransferase 2
KRT14	Keratin 14
TP63	Tumor Protein P63
OGT	O-Linked N-Acetylglucosamine (GlcNAc) Transferase
RAC3	Rac Family Small GTPase 3
SPHK1	Sphingosine Kinase 1
SIRT6	Sirtuin 6
ACP1	Acid Phosphatase 1
FOXA1	Forkhead Box A1
RHOQ	Ras Homolog Family Member Q
STK38	Serine/Threonine Kinase 38
MUC4	Mucin 4, Cell Surface Associated
ONECUT1	One Cut Homeobox 1
S100A7	S100 Calcium Binding Protein A7
SRSF3	Serine And Arginine Rich Splicing Factor 3
GKN1	Gastrokine 1
UCHL1	Ubiquitin C-Terminal Hydrolase L1
DNMT1	DNA Methyltransferase 1
LCK	LCK Proto-Oncogene, Src Family Tyrosine Kinase
CDK2	Cyclin Dependent Kinase 2
MERTK	MER Proto-Oncogene, Tyrosine Kinase
BRCA1	BRCA1 DNA Repair Associated
ACTB	Actin Beta
MMP3	Matrix Metallopeptidase 3
NOS2	Nitric Oxide Synthase 2
SLC2A2	Solute Carrier Family 2 Member 2
FYN	FYN Proto-Oncogene, Src Family Tyrosine Kinase
USP9X	Ubiquitin Specific Peptidase 9 X-Linked
HSPA1A	Heat Shock Protein Family A (Hsp70) Member 1A
ROR1	Receptor Tyrosine Kinase Like Orphan Receptor 1
HTRA2	HtrA Serine Peptidase 2
SKI	SKI Proto-Oncogene
C5AR1	Complement C5a Receptor 1
LATS2	Large Tumor Suppressor Kinase 2
CLDN18	Claudin 18
PRDM1	PR/SET Domain 1
SERPINB5	Serpin Family B Member 5
SNAI1	Snail Family Transcriptional Repressor 1
SPTA1	Spectrin Alpha, Erythrocytic 1
TJP1	Tight Junction Protein 1
TPP2	Tripeptidyl Peptidase 2
XRCC5	X-Ray Repair Cross Complementing 5
CENPF	Centromere Protein F
IKZF3	IKAROS Family Zinc Finger 3
S100A11	S100 Calcium Binding Protein A11
THY1	Thy-1 Cell Surface Antigen
CDX2	Caudal Type Homeobox 2
DOK2	Docking Protein 2
SNCG	Synuclein Gamma
ELAVL1	ELAV Like RNA Binding Protein 1
SLPI	Secretory Leukocyte Peptidase Inhibitor
SRPX2	Sushi Repeat Containing Protein X-Linked 2
USP11	Ubiquitin Specific Peptidase 11
HOXA10	Homeobox A10
LGALS8	Galectin 8
CLIC4	Chloride Intracellular Channel 4
HTRA3	HtrA Serine Peptidase 3
EFHD2	EF-Hand Domain Family Member D2
IRX1	Iroquois Homeobox 1
KIF18A	Kinesin Family Member 18A
ZG16B	Zymogen Granule Protein 16B
SBSN	Suprabasin
PECAM1	Platelet And Endothelial Cell Adhesion Molecule 1
BMI1	BMI1 Proto-Oncogene, Polycomb Ring Finger
KIF14	Kinesin Family Member 14
NKX3-1	NK3 Homeobox 1
GZMB	Granzyme B
NRP1	Neuropilin 1

## Sheet: Table S4
Table S4: Primer sequences
ID	Primer sequence(5'to3')（F）	Primer sequence(5'to3')（R）
GAPDH	AGTCCACTGGCGTCTTCACC	TGATCTTGAGGCTGTTGTCATACTTC
PLK1	GGCTGGTCAGGCAAGAGGAG	GAGGCGTGTTGAGTCATTGAAGAG
SPIB	AGGCAGGGACTCGCAAGAAG	TGCTTGGAGGAGAACTGGAAGAC
CD24	CTGCTGGCACTGCTCCTACC	CCTTGGTGGTGGCATTAGTTGG
NTRK3	GTGTCCTGTTGGTGGTTCTCTTC	GTGGTGATGCCGTGGTTGATG
EDA2R	TTGTGGTTATGGAGAGGGTGGAG	TGACCTTCTGAACACGATTGATGAC

## Sheet: Table S5
Table S5: Other published prognostic signatures
Study	Gene	Coef
Yang.FIG.score doi: 10.3389/fgene.2022.912125	SFRP1	-0.0305
	RBP4	-0.0194
	SAA1	0.033
	COL11A1	0.019
	KIF4A	0.0788
Li.AOM.score doi: 10.1080/07853890.2021.1914343	SERPINA1	-0.155
	CD74	0.222
	STX11	-0.572
	ADAM9	0.19
	CD24	0.107
	NFKBIA	-0.371
	PGK1	0.36
Zhang.SR.score doi:10.1038/s41598-024-55513-8	FLT3	-0.0964922
	IL33	-0.0309376
	IL18	-0.0291896
	IL2RG	-0.0239556
	CXCL9	-0.0026487
	CCL5	-0.0022072
	MMP9	0.0005065
	IDH2	0.0015718
	EZR	0.0018204
	CCR7	0.0171919
	MAPK10	0.559343
Wang.SR.score doi:10.1038/s41598-024-52981-w	ACSL1	0.153
	ALDH2	0.022
	MTHFD2	0.029
	MRPL13	0.265
	TP53AIP1	-0.417
	SLC1A1	-0.086
	ME3	-0.137
	BCL2A1	-0.302
Li.FII.score doi: 10.3389/fimmu.2023.1307588	C1S	-0.0124
	CCDC8	0.0376
	COL12A1	0.0048
	CTSO	-0.0248
	IGFBP6	-0.0232
	MFAP4	0.0161
	NT5E	0.0783
	OSMR	0.0262
	PDLIM4	-0.043
	RUNX1	-0.0411
	SAV1	-0.0785
	SDC1	0.0015
	SGCE	-0.0104
	TLN2	-0.2146
Xing.FIO.score doi: 10.3389/fonc.2023.1186858	CCDC9B	0.204
	ARMH1	-0.253
	CEL	0.17
	FUZ	-0.22
	PAK6	0.302
	SIRPG	-0.108
Wang.AGING.score doi: 10.18632/aging.204685	BUB1	1.16466
	SLC16A6	-0.3002
	HBA2	0.177002
	CAB39L	0.991775
	DLGAP5	-1.03765
Liu.Cancer Control.score doi:10.1177/10732748241288118	CEMIP	0.122791
	LAMB3	-0.100486
	CD24	0.139966
	PTK6	0.187636
	PLK1	0.258419
Lu.FIO.score doi: 10.3389/fonc.2023.1149193	CEACAM5	0.0527545
	LAMB3	0.0280511
	MAD2L1	0.0368636
	PLK1	0.103169
	PYCARD	-0.184803
	TP63	-0.0509423
Wu.Immunother.score doi: 10.1097/CJI.0000000000000523	CXCL2	-0.0024054
	EPB41L4B	-0.0303024
	SLC7A5	-0.0602217
	SFRP1	-0.0385874
	SDC1	0.195191
	BHLHE41	0.0506134
	SPINT1	0.0440664
	KRT15	0.0439573
	CD24	0.093143
